# Supplementary material for: Lactic Acid Bacteria as the Green and Safe Food Preservatives: Their Mechanisms, Applications and Prospects
Source: Foods. 2026 Jan 9;15(2):241. doi: 10.3390/foods15020241 (PMC12839946; doi:10.3390/foods15020241)
Supplement: Supplementary file 1 [file foods-15-00241-s001.zip]

Archive with 1 entries (1 files):
- foods-4073234-supplementary.pdf
